# Supplementary material for: Improving medical students recognizing surgery of glioblastoma removal/decompressive craniectomy via physical lifelike brain simulator training
Source: BMC Med Educ. 2024 Jun 6;24:632. doi: 10.1186/s12909-024-05621-w (PMC11155129; doi:10.1186/s12909-024-05621-w)
Supplement: Supplementary file 1 — Supplementary Material 1 [file 12909_2024_5621_MOESM1_ESM.xlsx]

## Sheet: satisfaction questionnaire
Date	code	1-1 Class Schedule	1-2Course Difficulty	1-3 Class Time	1-4Course Practicality	1-5Textbook content	1-6 Course Satisfaction	Course Arrangement and Design	2-1 Teacher major	2-2 The teacher answers the questions	2-3 Teacher Interaction	2-4 Teacher's expressive ability	2-5 Teacher's teaching attitude	2-6 Teacher's attendance	2-7 Teacher's satisfaction	Teachers' Teaching	3-1 Teaching assistant major	3-2 Teaching assistant answering questions	3-3 Teaching assistant interaction	3-4 Teaching assistant's expressive ability	3-5 Teaching assistant's teaching attitude	3-6 Teaching assistant's attendance	3-7 Teaching assistant's satisfaction	Teaching assistant	4-1Clean environment	4-2Teaching equipment	4-3Teaching environment	Learning environment	5-1Anatomical knowledge	5-2Skull opening technique	5-3Surgical complications	5-4Course help Lecture content	Lecture content	5-5 Cadavarl-anatomical knowledge 5-6 General-skull opening 5-7 Gross - Surgical Concurrent 5-8 Gross - Course Help	5-6 Cardavar-craniotomy	5-7 Cardavar - Surgical Complication	5-8 Cardavae- course helping	Comparcion with cardavar	Average
2022-03-29	1	5	5	5	5	5	5	5	5	5	5	5	5	5	5	5	5	5	5	5	5	5	5	5	5	4	5	4.66667	3	4	4	5	4	4	4	4	4	4	4.70968
2022-03-29	2	4	4	4	4	4	4	4	4	4	4	4	4	4	4	4	4	4	4	4	4	4	4	4	3	3	3	3	3	5	4	3	3.75	4	4	4	4	4	3.87097
2022-03-29	3	5	3	5	4	3	5	4.16667	5	5	5	5	5	5	5	5	5	5	5	5	5	5	5	5	5	5	5	5	5	5	3	5	4.5	4	5	3	4	4	4.64516
2022-03-29	4	5	5	5	5	5	5	5	5	5	5	5	5	5	5	5	5	5	5	5	5	5	5	5	5	5	5	5	5	5	5	5	5	5	5	5	5	5	5
2022-03-29	5	4	4	4	4	4	4	4	5	5	5	5	5	5	5	5	5	5	5	5	5	5	5	5	4	4	4	4	5	5	5	5	5	4	5	5	5	4.75	4.67742
2022-03-29	6	4	4	4	4	4	4	4	5	4	5	4	5	5	4	4.57143	4	4	4	5	4	4	4	4.14286	4	4	4	4	4	4	4	4	4	4	4	4	4	4	4.16129
2022-03-29	7	4	4	4	4	4	4	4	4	4	4	4	4	4	4	4	4	4	4	4	4	4	4	4	4	4	4	4	4	4	4	4	4	4	4	4	4	4	4
2022-04-12	8	5	5	5	5	5	5	5	5	5	5	5	5	5	5	5	5	5	5	5	5	5	5	5	5	5	5	5	5	5	5	5	5	5	5	5	5	5	5
2022-04-12	9	4	4	4	4	4	4	4	5	5	5	5	5	5	5	5	5	5	5	5	5	5	5	5	4	4	4	4	4	5	4	3	4	4	4	3	3	3.5	4.3871
2022-04-12	10	5	5	5	5	5	5	5	5	5	5	5	5	5	5	5	5	5	5	5	5	5	5	5	5	5	5	5	5	5	5	5	5	5	5	5	5	5	5
2022-04-12	11	4	4	4	4	4	4	4	5	5	5	5	5	5	5	5	5	5	5	5	5	5	5	5	5	5	5	5	5	5	5	5	5	5	5	5	5	5	4.80645
2022-04-12	12	5	5	5	5	5	5	5	5	5	5	5	5	5	5	5	5	5	5	5	5	5	5	5	5	5	5	5	5	5	5	5	5	5	5	5	5	5	5
2022-04-12	13	5	5	5	5	4	5	4.83333	5	5	5	5	5	5	5	5	5	5	5	5	5	5	5	5	5	5	5	5	5	5	4	5	4.75	4	5	5	5	4.75	4.90323
2022-04-12	14	5	5	5	5	5	5	5	5	5	5	5	5	5	5	5	5	5	5	5	5	5	5	5	5	5	5	5	5	5	5	5	5	5	5	5	5	5	5
2022-04-12	15	5	4	5	5	5	4	4.66667	5	5	4	5	4	5	5	4.71429	5	5	5	4	5	5	4	4.71429	5	5	4	4.66667	4	5	4	5	4.5	5	4	5	4	4.5	4.64516
2022-04-19	16	4	4	4	4	4	4	4	4	4	4	4	4	4	4	4	5	5	5	5	5	5	5	5	5	5	5	5	5	5	5	5	5	4	4	4	4	4	4.45161
2022-04-19	17	4	4	4	4	4	4	4	5	5	5	5	5	5	5	5	5	5	5	4	5	5	5	4.85714	4	4	4	4	4	4	4	4	4	4	4	4	4	4	4.41935
2022-04-19	18	5	5	5	4	5	5	4.83333	5	5	5	5	5	5	5	5	5	5	5	5	5	5	5	5	5	5	5	5	5	4	4	3	4	5	5	5	5	5	4.83871
2022-04-19	19	5	5	5	5	5	5	5	5	5	5	5	5	5	5	5	5	5	5	5	5	5	5	5	5	5	5	5	5	5	5	5	5	5	5	5	5	5	5
2022-04-19	20	5	5	5	5	5	5	5	5	5	5	5	5	5	5	5	5	5	5	5	5	5	5	5	5	5	5	5	5	5	5	5	5	5	5	5	5	5	5
2022-04-19	21	5	5	5	5	5	5	5	5	5	5	5	5	5	5	5	5	5	5	5	5	5	5	5	5	5	5	5	5	5	5	5	5	5	5	5	5	5	5
2022-04-19	22	5	4	5	5	5	5	4.83333	5	5	5	5	5	5	5	5	5	5	5	5	5	5	5	5	5	5	5	5	5	5	4	5	4.75	5	5	5	5	5	4.93548
2022-04-19	23	4	4	4	5	5	5	4.5	5	5	5	5	5	5	5	5	5	5	5	5	5	5	5	5	5	5	5	5	4	5	4	4	4.25	5	5	5	5	5	4.80645
2022-04-19	24	4	4	4	4	4	4	4	4	5	5	5	5	5	5	4.85714	5	5	5	5	5	5	5	5	4	4	4	4	4	5	5	5	4.75	5	5	5	5	5	4.64516
2022-04-19	25	5	5	5	5	5	5	5	5	5	5	5	5	5	5	5	5	5	5	5	5	5	5	5	5	5	5	5	5	5	5	5	5	5	5	5	5	5	5
2022-04-19	26	4	5	5	5	4	5	4.66667	5	5	5	5	5	5	5	5	5	5	5	5	5	5	5	5	5	5	5	5	5	4	4	5	4.5	5	5	4	5	4.75	4.83871
2022-04-19	27	5	5	5	4	4	5	4.66667	5	5	5	5	5	5	5	5	5	5	5	5	5	5	5	5	4	4	4	4	3	4	3	4	3.5	3	5	3	4	3.75	4.48387
2022-04-19	28	5	5	5	5	5	5	5	5	5	5	5	5	5	5	5	5	5	5	5	5	5	5	5	5	5	5	5	5	5	5	5	5	5	5	5	5	5	5
2022-04-19	29	4	4	4	4	4	4	4	4	4	4	4	4	4	4	4	4	4	4	4	4	4	4	4	4	4	4	4	4	4	4	4	4	4	4	4	4	4	4
2022-04-19	30	5	5	5	5	5	5	5	5	5	5	5	5	5	5	5	5	5	5	5	5	5	5	5	5	5	5	5	5	5	5	5	5	5	5	5	5	5	5
								4.57222								4.8381								4.85714				4.64444					4.575					4.6	4.70753
								0.449954								0.34737								0.333451				0.539145					0.487561					0.50685	0.342325
